# Supplementary material for: A fast and robust method for the extraction and analysis of quaternary alkyl ammonium compounds from soil and sewage sludge
Source: PLoS One. 2020 Aug 4;15(8):e0237020. doi: 10.1371/journal.pone.0237020 (PMC7402506; doi:10.1371/journal.pone.0237020)
Supplement: S1 File — (XLSX) [file pone.0237020.s005.xlsx]

## Sheet: Fig 3 Data
	Run 1	Run 2	Run 3	Run 4	Run 5	Run 6
ATMAC-C8	0.398013	0.599516	0.256797	0.256797	0.339836	0.28652
ATMAC-C10	0.0860991	0.388663	0.255769	0.255769	0.127114	0.335727
ATMAC-C12	0.12811	0.320279	0.890711	0.890711	0.713895	0.633926
ATMAC-C14	0.224868	0.364674	0.202665	0.202665	0.246281	0.314592
ATMAC-C16	1.03683	0.75306	0.433039	0.433039	1.15758	1.31409
BAC-C8	0.127114	0.514713	0.361462	0.361462	0.440217	0.283349
BAC-C10	0.141934	0.361556	0.273786	0.273786	0.668892	0.776823
BAC-C12	0.383953	0.571112	0.581405	0.581405	0.961963	1.79319
BAC-C14	0.501771	0.78276	0.132202	0.132202	0.349982	0.329731
BAC-C16	0.322272	0.531138	0.485985	0.485985	1.67604	1.17357
BAC-C18	0.326086	0.488224	0.447984	0.447984	0.155076	0.78042
DADMAC-C8	0.361956	0.414788	0.273831	0.273831	1.13592	0.593328
DADMAC-C10	6.27693	3.08262	1.34615	1.34615	1.79922	1.28225
DADMAC-C12	1.55882	1.00901	1.08581	1.08581	1.65117	1.18167
DADMAC-C14	2.30817	1.10384	0.497413	0.497413	1.80025	1.32093
DADMAC-C16	1.26047	0.881347	11.2597	11.2597	2.29489	0.485892
Chlormequat	0.123355	0.0818853	0.178237	0.178237	0.0737936	0.14451
Benzethonium	0.26548	2	0.951726	0.951726	0.228597	0.65164

## Sheet: Fig 4 Data
MeOH	Water	AcN	AcN + HCl + SE	MeOH + HCl + SE
6868	2780	6153	6867	7358
5548	5957	6787	6789	5564
6091	6785	6184	7445	5583
8536	6146	7368	8084	6709
6402	5481	6260	9980	6132
6868	5791	7534	8688	6016
5587	5579	5204
4873	5497	4349

## Sheet: Table 3 Data
	WFR 1	WFR 2	WFR 3	SD
ATMAC12	0.453886	0.503253	0.446829	0.0251007
ATMAC16	0.493184	0.5231	0.502457	0.0125036
DADMAC12	0.506429	0.578501	0.551845	0.0297536
DADMAC10_D6	0.343561	0.349831	0.31097	0.0170346
BAC12_D7	0.41797	0.454683	0.414109	0.0182845
BAC16	0.54292	0.602437	0.569324	0.0243488

## Sheet: Fig SI 1 Data
	Chrhomabond_HLB	Oasis_HLB	Chromabond_C18_EC	Chromabond_CN
ATMAC-C8	0.16	0.11	0.38	0.43
ATMAC-C10	0.11	0.05	0.48	0.59
ATMAC-C12	0.11	0.07	0.29	0.43
ATMAC-C14	0.16	0.11	0.03	0.43
ATMAC-C16	0.14	0.11	0	0.36
BAC-C8	0.08	0.06	0.48	0.52
BAC-C10	0.13	0.06	0.5	0.69
BAC-C16	0.17	0.13	0	0.53
BAC-C18	0.05	0.05	0.01	0.49
DADMAC-C8	0.11	0.09	0.43	0.43
DADMAC-C10	0.2	0.19	0	0.46
DADMAC-C12	0.1	0.17	0.01	0.43
DADMAC-C14	0.1	0.16	0.01	0.23
DADMAC-C16	0.11	0.14	0	0.18
Chlormequat	-0.01	0	0.11	0.01
Benzethonium	0.21	0.12	0.09	0.55
